# Supplementary material for: A New Insight Into the Underlying Adaptive Strategies of Euryhaline Marine Fish to Low Salinity Environment: Through Cholesterol Nutrition to Regulate Physiological Responses
Source: Front Nutr. 2022 Apr 14;9:855369. doi: 10.3389/fnut.2022.855369 (PMC9097951; doi:10.3389/fnut.2022.855369)
Supplement: Supplementary file 2 [file Table_2.XLSX]

## Sheet: Supplemental Materia
Osmoregulation
	Treatment						ANOVA P-value			F-value
Parameters	NCH0.16	NCH1.0	NCH1.6	LCH0.16	LCH1.0	LCH1.6	cholesterol	salinity	C*S	cholesterol	salinity	C*S
Na+	157.44±1.60	167.55±0.18	150.52±3.73	147.5±0.55	160.04±1.57	140.89±4.26	0.000169933	5.40025e-06	0.817897	28.7636	39.2983	0.204424
Cl-	48.89±0.13	49.89±0.48	50.56±0.05	51.45±3.37	44.74±0.23	43.13±0.15	0.001	0.013	0.009	3.328	8.594	7.052
K+	3.34±0.31	3.89±0.29	2.91±0.17	5.88±0.05	4.17±0.08	5.35±0.21	0.000590309	3.02556e-10	4.66004e-07	14.7159	350.222	62.1427
Mg2+	0.33±0.01	0.40±0.01	0.33±0.05	0.49±0.03	0.39±0.02	0.42±0.01	0.492	0.004	0.024	0.754	12.312	5.136
Ca2+	1.69±0.01	1.88±0.36	1.79±0.58	1.76±0.82	1.70±0.44	1.82±2.15	0.717	0.725	0.448	0.341	0.129	0.858
Cortisol	2.04±0.01	2.26±0.00	1.83±0.01	2.26±0.29	2.59±0.02	2.52±0.10	4.33053e-05	0.00896294	0.0342997	38.9149	7.16466	4.52615
NKA	6.51±0.29	6.41±0.22	7.28±0.01	8.23±0.30	8.36±0.69	8.09±0.11	0.597208	0.000176966	0.257591	0.538283	28.4966	1.52193
nkaα	1.00±0.03	0.47±0.07	0.67±0.03	1.19±0.07	1.36±0.16	0.35±0.03	7.4311e-08	1.65972e-05	6.59356e-08	86.5357	47.5588	88.3984
ncc	1.00±0.11	0.35±0.12	0.53±0.19	1.13±0.05	1.27±0.24	0.26±0.02	3.33453e-06	0.000876521	9.92467e-06	43.0884	19.2959	34.9291
ostf1	1.00±0.01	1.27±0.03	1.11±0.06	1.47±0.03	2.28±0.06	1.42±0.02	1.65678e-08	4.14586e-10	3.87216e-06	112.834	331.741	41.8805
Cholesterol Metabolism
	Treatment						ANOVA P-value			F-value
Parameters	NCH0.16	NCH1.0	NCH1.6	LCH0.16	LCH1.0	LCH1.6	cholesterol	salinity	C*S	cholesterol	salinity	C*S
Cholesterol content (serum)	10.15±1.02	15.74±0.51	18.37±0.3	16.23±0.07	20.92±0.69	26.30±0.12	6.09431e-09	8.47157e-09	0.0810519	134.388	196.245	3.12061
Cholesterol content (liver)	0.23±0.01	0.33±0.00	0.98±0.01	0.82±0.01	1±0.01	1.06±0.02	1.16684e-14	1.19386e-15	3.51703e-12	1253.84	2863.44	480.544
HDL-C	2.52±0.16	2.91±0.07	4.02±0.19	5.06±0.07	5.45±0.17	10.31±0.36	1.28213e-09	1.98811e-11	5.31448e-07	176.038	557.709	60.6665
LDL-C	2.43±0.60	3.99±0.04	4.41±0.28	3.28±0.11	3.03±0.01	5.74±0.31	2.64113e-05	0.128113	0.00598844	28.7685	2.67133	8.07988
TBA content (liver)	62.76±0.41	105.08±2.16	128.68±0.14	36.81±0.42	99.71±2.09	119.85±0.55	1.28627e-15	2.16599e-08	6.8266e-06	1813.41	166.215	37.5629
TBA content (intestinal)	62.95±0.69	83.41±0.03	112.4±3.92	51.47±2.35	58.98±1.59	92.13±0.32	1.51758e-07	5.03997e-05	5.03997e-05	76.1535	37.6703	1.56515
HMGCR	50.11±1.92	53.33±1.02	37.97±0.63	74.4±0.55	59.31±0.27	47.95±0.15	4.31893e-10	8.47328e-10	1.46464e-06	212.234	293.234	50.3028
hmgcr	1±0.26	0.18±0.03	0.06±0.02	2.3±0.07	0.28±0.04	0.09±0.03	1.00357e-08	0.000199134	0.00012798	123.189	27.7299	20.7277
cyp7a1	1±0.12	1.92±0.03	1.83±0.29	0.61±0.12	1.11±0.03	1.56±0.29	0.00184097	0.010901	0.393187	11.1387	9.04878	1.01
lxr	1±0.12	0.32±0.03	1.91±0.29	2.14±0.03	0.44±0.32	1.3±0.18	8.41737e-05	0.222934	0.00405756	22.6608	1.65204	9.02359
fxr	1±0.12	0.4±0.07	0.31±0.05	2.87±0.11	1.54±0.05	1.29±0.01	1.07709e-08	9.19633e-11	0.000221564	121.676	429.554	18.3913
abcb11	1±0.26	0.3±0.05	0.2±0.04	0.52±0.04	0.15±0.04	0.15±0.05	0.000473382	0.0804029	0.169377	15.4923	5.27706	2.06632
LC-PUFA Biosynthesis
	Treatment						ANOVA P-value			F-value
Parameters	NCH0.16	NCH1.0	NCH1.6	LCH0.16	LCH1.0	LCH1.6	cholesterol	salinity	C*S	cholesterol	salinity	C*S
elovl5	1.00±0.00	1.16±0.01	0.88±0.05	1.42±0.03	1.45±0.03	1.22±0.05	2.70122e-05	2.90451e-08	1.00124e-08	28.6384	157.754	1.7584
fads2	1.00±0.06	1.16±0.05	0.85±0.07	1.05±0.05	1.32±0.02	0.92±0.02	4.18505e-05	0.0457375	0.50227	26.2009	4.96603	0.72969
srebp1-c	1.00±0.06	1.18±0.01	0.88±0.04	0.82±0.04	1.20±0.02	0.93±0.02	4.35504e-06	0.212356	0.0020037	40.9518	1.73513	5.51275
pparα	1.02±0.06	1.09±0.05	0.82±0.01	0.86±0.08	1.24±0.04	0.80±0.02	3.16321e-05	0.761227	0.0167646	27.7388	0.0966454	4.97045
Oxidation and Antioxidant Parameters in Liver
	Treatment						ANOVA P-value			F-value
Parameters	NCH0.16	NCH1.0	NCH1.6	LCH0.16	LCH1.0	LCH1.6	cholesterol	salinity	C*S	cholesterol	salinity	C*S
SOD	8.74±0.28	6.04±0.50	5.24±0.07	4.06±0.55	5.8±0.45	3.57±0.00	0.000456249	1.04677e-05	0.000215132	15.6247	52.2333	18.5113
T-AOC	3.66±0.27	3.95±0.10	4.10±0.11	0.40±0.18	2.60±0.10	3.38±0.41	1.98077e-05	5.37754e-07	0.000309639	30.4764	92.7251	17.0679
MDA	6.37±0.23	5.84±0.09	7.16±0.31	10.8±0.59	8.32±0.47	7.34±0.03	0.00185804	2.60824e-06	0.000213657	11.1123	68.715	18.5395
GSH	4.49±0.27	5.61±0.52	5.06±0.52	4.90±0.12	6.47±0.19	5.61±0.43	0.0128506	0.071406	0.829774	6.39741	3.9108	0.189534
GSH-px	9.62±0.43	14.8±0.31	13.15±0.25	6.43±0.17	13.00±0.46	5.67±0.07	7.96839e-10	1.6106e-09	2.86037e-06	191.056	262.338	44.3594
gpx	1.00±0.29	1.82±0.35	2.50±0.07	0.54±0.22	1.54±0.27	1.67±0.37	2.26326e-06	0.44	0.01	46.3635	0.346644	3.49288
Cu-Zn sod	1.00±0.11	1.38±0.16	0.80±0.07	0.44±0.09	0.27±0.06	0.20±0.06	0.02	6.31113e-07	0.0223823	6.04324	89.9928	5.30231
Mn sod	1.00±0.14	1.24±0.23	0.80±0.03	0.42±0.11	0.78±0.02	0.35±0.07	0.000778117	1.1081e-05	0.687461	13.7838	51.6362	0.386701
foxO1	1.00±0.08	0.48±0.04	1.25±0.19	0.61±0.04	1.09±0.19	0.94±0.07	0.0113936	0.696594	0.000314749	6.64856	0.159544	17.0051
Endoplasmic Reticulum Stress
	Treatment						ANOVA P-value			F-value
Parameters	NCH0.16	NCH1.0	NCH1.6	LCH0.16	LCH1.0	LCH1.6	cholesterol	salinity	C*S	cholesterol	salinity	C*S
grp78	1.00±0.06	0.17±0.05	0.13±0.04	1.08±0.14	0.23±0.08	0.63±0.01	1.8369e-07	0.00363272	0.0188813	73.5799	12.9742	5.62731
ire1α	1.00±0.03	0.68±0.02	0.70±0.11	1.65±0.03	0.94±0.02	0.95±0.11	1.05214e-06	2.36218e-06	0.00538747	53.4939	70.0428	8.33025
atf6	1.00±0.03	0.50±0.06	0.84±0.06	1.25±0.06	0.26±0.03	0.96±0.05	1.56621e-08	0.289531	0.00110585	113.953	1.2279	12.6581
xbp1	1.00±0.09	0.95±0.07	0.16±0.05	1.39±0.16	0.57±0.08	0.85±0.10	4.59059e-05	0.0121869	0.000394242	25.7083	8.69137	16.1577
Inflammation
	Treatment						ANOVA P-value			F-value
Parameters	NCH0.16	NCH1.0	NCH1.6	LCH0.16	LCH1.0	LCH1.6	cholesterol	salinity	C*S	cholesterol	salinity	C*S
tnf-α	1±0.16	0.78±0	1.23±0.08	1.84±0.22	0.71±0.08	0.75±0.07	0.001	0.346	0.001	15.228	0.962	14.794
il-1β	1±0.01	0.22±0.09	1.69±0.03	1.18±0.07	0.19±0.05	1.12±0.01	6.75091e-11	0.00638402	3.10724e-05	291.343	10.8658	27.8394
nf-κb	1±0.09	0.55±0.03	0.38±0.03	1.3±0.06	0.5±0.02	0.65±0.02	1.50362e-05	0.039375	0.141174	32.191	5.34264	2.31494
il-10	1±0.14	1.2±0.02	1.52±0.03	0.87±0.01	1.19±0.04	1.48±0.03	4.08931e-06	0.261271	0.646842	41.4471	1.3899	0.451859
tgfβ-1	1±0.09	1.1±0.03	1.17±0.03	0.75±0.06	1.04±0.02	1.24±0.02	7.91106e-05	0.0696779	0.0203447	22.9587	3.96634	5.48355
